# Supplementary material for: A Small Molecule Compound, Berberine Reduces IgE but Not IgG Production via Promoting miRNA-34a-p53 Axis
Source: Cells. 2025 Nov 17;14(22):1799. doi: 10.3390/cells14221799 (PMC12650823; doi:10.3390/cells14221799)
Supplement: Supplementary file 1 [file cells-14-01799-s001.zip]

Archive with 1 entries (1 files):
- cells-3939018-supplementary.pdf
